# Supplementary material for: Arabica coffee Intercropped with Urochloa decumbens Improved Nutrient Uptake and Yield in the Brazilian Cerrado
Source: Plants (Basel). 2025 Feb 7;14(4):496. doi: 10.3390/plants14040496 (PMC11860056; doi:10.3390/plants14040496)
Supplement: Supplementary file 1 [file plants-14-00496-s001.zip]

Archive with 1 entries (1 files):
- plants-3392053-supplementary.pdf
